# Supplementary material for: Peptidergic signaling from clock neurons regulates reproductive dormancy in Drosophila melanogaster
Source: PLoS Genet. 2019 Jun 13;15(6):e1008158. doi: 10.1371/journal.pgen.1008158 (PMC6592559; doi:10.1371/journal.pgen.1008158)
Supplement: S2 Table — (XLSX) [file pgen.1008158.s002.xlsx]

## Sheet: Figures
Figure 1
Panel A		Genotype	% of diapausing female (mean)	sd	sem	n		p-value
		Pdf> Na+ChBac	8.344	5.143	1.714	530	Pdf> Na+ChBac vs +> Na+ChBac	0.000131963
		+> Na+ChBac	51.15	6.468	1.794	1014	Pdf> Na+ChBac vs Pdf >+	0.000131963
		Pdf>Pdf	15.99	5.368	1.898	507	Pdf>Pdf vs Pdf >+	0.000146
		+>Pdf	68.18	5.455	1.929	544	Pdf>Pdf vs +>Pdf	0.000144
		Pdf >+	37.3	3.838	1.567	401
Panel B		elav>2xsNPF	6.63095	3.22137	1.441	303	elav>2xsNPF vs elav>+	0
		elav>+	67.475	6.62597	3.826	145	elav>2xsNPF vs +>2xsNPF	0
		+>2xsNPF	43.7566	1.37021	0.6851	238
Panel C		Pdf>2xsNPF	4.33442	1.73723	0.7769	350	Pdf>2xsNPF vs Pdf>+	0
		Pdf>+	59.7922	2.74007	1.225	304	Pdf>2xsNPF vs +>2xsNPF	0
		R6>2xsNPF	13.4994	5.0858	2.274	311	R6>2xsNPF vs R6>+	0
		R6>+	52.7128	6.21877	3.59	147	R6>2xsNPF vs +>2xsNPF	3.79e-05
		+>2xsNPF	29.8212	4.59964	2.057	316
Figure 2
Panel A		Genotype	% of diapausing female (mean)	sd	sem	n		p-value
		Pdf>Ork	55.6563	10.9202	4.127	512	Pdf>Ork vs Pdf>+	0.0055519
		Pdf>+	31.8426	4.6788	2.092	335	Pdf>Ork vs +>Ork	6e-07
		+>Ork	19.3913	5.85482	2.39	409
Panel B		Pdf>hid	65.5376	2.25262	1.007	302	Pdf>hid vs Pdf>+	6.99e-05
		Pdf>+	40.3322	4.44543	2.223	231	Pdf>hid vs +>hid	5.4e-06
		+>hid	38.5684	5.63331	2.519	284
Panel C		Pdf01 LD 8:16	66.25	9.69648	1.979		Pdf01 LD 8:16 vs Pdf+ LD 8:16	0.0139308
		Pdf+ LD 8:16	57.381	12.2085	2.664		Pdf01 LD 8:16 vs Pdf01 LD 16:8	0.007231
		Pdf01 LD 16:8	54.7917	15.9127	3.248		Pdf01 LD 16:8 vs Pdf+ LD 16:8	0.002432
		Pdf+ LD 16:8	43.3333	9.26463	2.022		Pdf+ LD 8:16 vs Pdf+ LD 16:8	0.001052
Panel D		han; dilp2(p)>PDFR	21.86	5.329	2.383	679	han; dilp2(p)>+ vs han/+; dilp2(p)>+	0.000132
		han; >PDFR	77.9	25.1	2.1	225	han; dilp2(p)>+ vs han/+; >PDFR	0.000132
		han; dilp2(p)>+	88.1	6.4	2.4	615	han; >PDFR vs han/+; >PDFR	0.0001
		dilp2(p)>+	26.4525	8.17587	2.891	558	han; >PDFR vs han/+; dilp2(p)>+	0.000193
		han/+; dilp2(p)>+	51.02	18.3	8.183	471	han; dilp2(p)>+ vs dilp2(p)>+	0.0001
		han/+; >PDFR	48.44	6.509	2.911	153	han; dilp2(p)>+ vs han; dilp2(p)>PDFR	0.000132
							han/+; dilp2(p)>+ vs dilp2(p)>+	0.001025
							han/+; dilp2(p)>+ vs han; dilp2(p)>PDFR	0.000227
							han/+; dilp2(p)>+ vs dilp2(p)>+	0.001025
							han/+; dilp2(p)>+ vs han; dilp2(p)>PDFR	0.000227
							han/+; >PDFR vs dilp2(p)>+	0.005742
							han/+; >PDFR vs han; dilp2(p)>PDFR	0.000938
							dilp2(p)>+ vs han; dilp2(p)>PDFR	0.994821
Panel E		dilp2(p)>sNPFR1-DN	34.5698	12.669	4.223	675	dilp2(p)>sNPFR1-DN vs dilp2(p)>+	0.698989
		dilp2(p)>+	26.4525	8.17587	2.891	558	dilp2(p)>sNPFR1-DN vs +>sNPFR1-DN	0.0176084
		Insp3>sNPFR1-DN	77.11	9.932	3.311	793	Insp3>sNPFR1-DN vs Insp3>+	0.0004198
		Insp3>+	57.0899	4.2049	1.717	475	Insp3>sNPFR1-DN vs +>sNPFR1-DN	0
		+>sNPFR1-DN	16.4154	5.9915	2.679	311
Figure 4
				mean	sem			p-value
Panel B	PDF	w;UAS-Epac1camps/dilp2(p)-Gal4 100-1000 s	NKH	37.34	3.299		NKH vs HL3	1.6732e-11
			HL3	-3.104	2.397		HL3 vs PDF	0.0005892
			PDF	8.71	1.932		HL3 vs PDF + TTX	0.00026396
			PDF + TTX	10.33	2.121		PDF vs PDF + TTX	0.3869
Panel D	PDF	w;UAS-Epac1camps/dilp2(p)-Gal4 100-200 s	NKH	16.48	2.589		NKH vs HL3	3.2244e-05
			HL3	0.5256	0.8104		HL3 vs PDF	0.8324
			PDF	1.217	0.5306		HL3 vs PDF + TTX	0.4065
			PDF + TTX	-0.1747	0.7656		PDF vs PDF + TTX	0.1218
Panel F	sNPF	w;UAS-Epac1camps/dilp2(p)-Gal4 100-1000 s	NKH	37.34	3.299		NKH vs HL3	3.2244e-05
			HL3	-3.104	2.397		HL3 vs sNPF	0.0004804
			sNPF	8.096	1.261		HL3 vs sNPF + TTX	0.0034592
			sNPF + TTX	7.727	1.722		sNPF vs sNPF + TTX	0.8852
Panel H	sNPF	w;UAS-Epac1camps/dilp2(p)-Gal4 100-200 s	NKH	16.48	2.589		NKH vs HL3	3.2244e-05
			HL3	0.5256	0.8104		HL3 vs sNPF	0.1928
			sNPF	2.212	0.5137		HL3 vs sNPF + TTX	0.1235
			sNPF + TTX	2.54	0.766		sNPF vs sNPF + TTX	0.7408
Figure 5
				mean	sem			p-value
Panel B	sNPF+PDF	w;UAS-Epac1camps/dilp2(p)-Gal4 100-1000 s	NKH	37.34	3.299		NKH vs HL3	8.061e-05
			HL3	-3.104	2.397		HL3 vs sNPF1/2 + PDF 1/2	0.04437
			sNPF	8.096	1.261		HL3 vs sNPF + PDF	0.0005707
			PDF	8.71	1.932		sNPF vs sNPF + PDF	0.09685
			sNPF1/2 + PDF 1/2	5.477	2.029		PDF vs sNPF + PDF	0.07815
			sNPF + PDF	14.84	2.835		sNPF vs sNPF1/2 + PDF 1/2	0.2039
							PDF vs sNPF1/2 + PDF 1/2	0.1597
Panel D	sNPF+PDF	w;UAS-Epac1camps/dilp2(p)-Gal4 100-200 s	NKH	16.48	2.589		NKH vs HL3	8.061e-05
			HL3	0.5256	0.8104		HL3 vs sNPF1/2 + PDF 1/2	0.01126
			sNPF	2.212	0.5137		HL3 vs sNPF + PDF	0.00316
			PDF	1.217	0.5306		sNPF vs sNPF + PDF	0.003455
			sNPF1/2 + PDF 1/2	4.635	0.639		PDF vs sNPF + PDF	0.0007271
			sNPF + PDF	8.115	1.974		sNPF vs sNPF1/2 + PDF 1/2	0.1443
							PDF vs sNPF1/2 + PDF 1/2	0.007578
Panel F	sNPF+PDF	w;UAS-Epac1camps/dilp2(p)-Gal4 100-1000 s	NKH	37.34	3.299		NKH vs HL3	5.6427e-05
			HL3	-3.104	2.397		HL3 vs sNPF + PDF + TTX	0.00037996
			sNPF + TTX	7.727	1.722		HL3 vs PDF + TTX	0.00046193
			PDF + TTX	10.33	2.121		HL3 vs sNPF + TTX	0.0060536
			sNPF + PDF + TTX	13.18	2.221		sNPF +TTX vs sNPF + PDF + TTX	0.1124
							sNPF +TTX vs PDF + TTX	0.161
							PDF +TTX vs sNPF + PDF + TTX	0.9133
Panel H	sNPF+PDF	w;UAS-Epac1camps/dilp2(p)-Gal4 100-1000 s	NKH	37.34	3.299		NKH vs HL3	0
			HL3	-3.104	2.397		HL3 vs sNPF + PDF	0.00022828
			sNPF + PDF	14.84	2.835		HL3 vs sNPF + PDF + TTX	0.00021712
			sNPF + PDF + TTX	13.18	2.221		sNPF + PDF vs sNPF + PDF + TTX	0.2952
Figure 6
				mean	sem			p-value
Panel B	sNPF with other peptides	w;UAS-Epac1camps/dilp2(p)-Gal4 100-1000 s	NKL	37.34	3.299		NKH vs HL3	5.6427e-05
			HL3	-3.104	2.397		sNPF + PDF vs sNPF + SDNFMRFa	0.013888
			sNPF + PDF	14.84	2.835		sNPF + PDF vs sNPF + AKH	0.0056567
			sNPF + SDNFMRFa	-3.596	3.63		sNPF + PDF vs sNPF + DTK	0.03094
			sNPF + AKH	-2.495	1.636		sNPF + PDF vs sNPF + Ast-C	0.1284
			sNPF + DTK	0.1858	3.06		sNPF + PDF vs Ast-C	0.3263
			sNPF + Ast-C	10.08	1.873		sNPF + Ast-C vs Ast-C	0.2703
			Ast-C	12.7	1.906
Panel D	sNPF with other peptides	w;UAS-Epac1camps/dilp2(p)-Gal4 100-200 s	NKL	15.84	3.151		NKH vs HL3	5.6427e-05
			HL3	0.5256	0.8104		sNPF + PDF vs sNPF + SDNFMRFa	0.0007546
			sNPF + PDF	8.115	1.974		sNPF + PDF vs sNPF + AKH	3.5728e-05
			sNPF + SDNFMRFa	-2.337	0.5623		sNPF + PDF vs sNPF + DTK	7.609e-05
			sNPF + AKH	-2.591	0.5152		sNPF + PDF vs sNPF + Ast-C	0.0654
			sNPF + DTK	-3.359	0.7556		sNPF + PDF vs Ast-C	0.2702
			sNPF + Ast-C	9.443	0.8022		sNPF + Ast-C vs Ast-C	0.06966
			Ast-C	7.581	0.5781
Figure 7
				mean	sem			p-value
Panel B	PDF, sNPF, PDF + sNPF	han;UAS-Epac1camps/dilp2(p)-Gal4 100-1000s	NKL	35.12	3.622		NKH vs HL3	7.588e-11
			HL3	2.324	2.552		HL3 vs PDF	0.7362
			PDF	2.472	2.696		HL3 vs sNFP	0.2398
			sNPF	0.3417	1.89		HL3 vs sNPF + PDF	0.5383
			PDF + sNPF	-1.004	3.178		PDF vs sNPF	0.3991
							PDF vs sNPF + PDF	0.439
							sNPF vs sNPF + PDF	0.3436
Panel D	PDF, sNPF, PDF + sNPF	han;UAS-Epac1camps/dilp2(p)-Gal4 100-200s	NKL	32.2	3.927		NKH vs HL3	1.7577e-14
			HL3	1.939	0.9481		HL3 vs PDF	0.5371
			PDF	0.5632	0.9645		HL3 vs sNFP	0.26033
			sNPF	-0.5516	0.8025		HL3 vs sNPF + PDF	0.9379
			sNPF + PDF	1.827	0.992		PDF vs sNPF	0.2366
							PDF vs sNPF + PDF	0.4465
							sNPF vs sNPF + PDF	0.09009
Panel F	PDF, sNPF	han;UAS-PDFR/dilp2(p)-Gal4;UAS-Epac1camps 100-1000s	PDF	58.0119	1.59655		HL3 vs PDF	2.8611e-06
			sNPF	11.4958	1.50719		HL3 vs sNPF	0.10725
			HL3	5.20591	0.797411		PDF vs sNPF	2.8611e-06
Panel H	PDF, sNPF	han;UAS-PDFR/dilp2(p)-Gal4;UAS-Epac1camps 100-200 s	PDF	23.1573	4.25272		HL3 vs PDF	2.8611e-06
			sNPF	1.98005	0.173986		HL3 vs sNPF	0.18843
			HL3	1.33132	0.114319		PDF vs sNPF	9.441e-05
Figure 8
				mean	sem
		w;UAS-GCamp3.0/dilp2(p)-Gal4 100-200s	CCh	54.7881	11.695
			HL3	-9.14066	1.74266
			PDF	-10.559	1.86052
			sNPF	3.43275	2.83899
			sNPF+ TTX	5.36292	3.47824

## Sheet: Supporting Figures
Supporting Figure 1
Panel A		Genotype	% of diapausing female (mean)	sd	sem	n		p-value
		Crz1>Na+ChBac	26.7503	6.69721	2.232	627	Crz1>Na+ChBac vs Crz1>+	1
		Crz1>+	24.2984	3.27276	1.636	293	Crz1>Na+ChBac vs +>Na+ChBac	0
		+>Na+ChBac	65.7916	6.90365	2.375	352
Panel B		Crz2>2xsNPF	46.1199	5.76392	2.578	337	Crz2>2xsNPF vs Crz2>+	0.00019
		Crz2>+	70.5205	2.70258	1.209	309	Crz2>2xsNPF vs +>2xsNPF	0.461062
		+>2xsNPF	43.1015	1.43675	0.6425	304
